# Supplementary material for: Four new species and seven new records of Promalactis Meyrick, 1908 (Lepidoptera, Oecophoridae) from Laos
Source: Zookeys. 2019 Dec 31;900:69–86. doi: 10.3897/zookeys.900.39569 (PMC6946715; doi:10.3897/zookeys.900.39569)
Supplement: XML Treatment for Promalactis parasuzukiella [file zookeys.900.39569-treatment1.xml]

<!DOCTYPE tp:taxon-treatment
  PUBLIC "-//TaxonX//DTD Taxonomic Treatment Publishing DTD v0 20100105//EN" "tax-treatment-NSO.dtd">
<tp:taxon-treatment xmlns:tp="http://www.plazi.org/taxpub"><tp:treatment-meta><kwd-group><label>Taxon classification</label><kwd><named-content xmlns:xlink="http://www.w3.org/1999/xlink" content-type="kingdom">Animalia</named-content></kwd><kwd><named-content xmlns:xlink="http://www.w3.org/1999/xlink" content-type="order">Lepidoptera</named-content></kwd><kwd><named-content xmlns:xlink="http://www.w3.org/1999/xlink" content-type="family">Oecophoridae</named-content></kwd></kwd-group><mixed-citation publication-type="journal"><person-group><name><surname>Kim</surname><given-names>Sora</given-names></name><name><surname>Bae</surname><given-names>Yang-Seop</given-names></name><name><surname>Lee</surname><given-names>Seunghwan</given-names></name></person-group><article-title>Four new species and seven new records of <italic><tp:taxon-name><tp:taxon-name-part taxon-name-part-type="genus" reg="Promalactis">Promalactis</tp:taxon-name-part></tp:taxon-name></italic> Meyrick, 1908 (<tp:taxon-name><tp:taxon-name-part taxon-name-part-type="order">Lepidoptera</tp:taxon-name-part></tp:taxon-name>, <tp:taxon-name><tp:taxon-name-part taxon-name-part-type="family">Oecophoridae</tp:taxon-name-part></tp:taxon-name>) from Laos</article-title><source>Zookeys</source><day>31</day><month>12</month><year>2019</year><volume>900</volume><fpage>69</fpage><lpage>86</lpage><pub-id pub-id-type="doi">10.3897/zookeys.900.39569</pub-id></mixed-citation></tp:treatment-meta><tp:nomenclature><tp:taxon-name><object-id xmlns:xlink="http://www.w3.org/1999/xlink" content-type="arpha" xlink:type="simple">DE729D36-FE25-5E85-B29A-BBACD9B9CDF8</object-id>
              <tp:taxon-name-part taxon-name-part-type="genus" reg="Promalactis">Promalactis</tp:taxon-name-part>
              <tp:taxon-name-part taxon-name-part-type="species" reg="parasuzukiella">parasuzukiella</tp:taxon-name-part>
            </tp:taxon-name><tp:taxon-authority>Wang, 2006</tp:taxon-authority><xref ref-type="fig" rid="F2">Figures 2A</xref><xref ref-type="fig" rid="F3">, 3A–D</xref><xref ref-type="fig" rid="F6">, 6A–C</xref><tp:nomenclature-citation-list><tp:nomenclature-citation><tp:taxon-name>
                  <tp:taxon-name-part taxon-name-part-type="genus" reg="Promalactis">Promalactis</tp:taxon-name-part> <tp:taxon-name-part taxon-name-part-type="species" reg="parasuzukiella">parasuzukiella</tp:taxon-name-part></tp:taxon-name><comment>Wang, 2006: 44. Type locality: China.</comment></tp:nomenclature-citation></tp:nomenclature-citation-list></tp:nomenclature><tp:treatment-sec sec-type="material" id="SECID0E2KAC"><title>Material examined.</title><p>1♀, Laos, Bolikhamsai Prov., Hat Khay, 22 December 2012, Kim, gen. slide no. 9513/S. Kim; 1♀, Laos, Xiang khaung Prov., Ban Tha, 1298 m, 12 November 2015, Bae et al.; 1♂, Laos, Bolikhamsai prov., Phou Khao Khouay National Protected Area National Park, 322 m, 1 April 2016, Bae et al., gen. slide no. 9846/S. Kim; 1 extra (missing abdomen), Laos, Xiang khaung Prov., Ban Tha, 1298 m, 6 April 2016, Bae et al.; 1♀, same locality, 7 August 2017, Bae et al., gen. slide no. 9848/S. Kim.</p></tp:treatment-sec><tp:treatment-sec sec-type="diagnosis" id="SECID0EALAC"><title>Diagnosis.</title><p>This species (Fig. <xref ref-type="fig" rid="F2">2A</xref>) is externally most similar to <italic><tp:taxon-name><tp:taxon-name-part taxon-name-part-type="genus" reg="Promalactis">P.</tp:taxon-name-part> <tp:taxon-name-part taxon-name-part-type="species" reg="suzukiella">suzukiella</tp:taxon-name-part></tp:taxon-name></italic> (Matsumura) in the forewing pattern, but it can be easily distinguishable from that species by the subbasal band which traverses from the costa to the posterior margin and the fuscous suffusion rarely developed under the circular costal patch at 2/3 of the forewing. The male genitalia (Fig. <xref ref-type="fig" rid="F3">3A–D</xref>) are differentiated from those of <italic><tp:taxon-name><tp:taxon-name-part taxon-name-part-type="genus" reg="Promalactis">P.</tp:taxon-name-part> <tp:taxon-name-part taxon-name-part-type="species" reg="suzukiella">suzukiella</tp:taxon-name-part></tp:taxon-name></italic> in having the gnathos with a pointed apex and the aedeagus bent at 3/5 of its length. The female genitalia (Fig. <xref ref-type="fig" rid="F6">6A–C</xref>) are distinguished from those of <italic><tp:taxon-name><tp:taxon-name-part taxon-name-part-type="genus" reg="Promalactis">P.</tp:taxon-name-part> <tp:taxon-name-part taxon-name-part-type="species" reg="suzukiella">suzukiella</tp:taxon-name-part></tp:taxon-name></italic> in having the ductus bursae bearing a long, serrated spine and another tiny spine.</p></tp:treatment-sec><tp:treatment-sec sec-type="distribution" id="SECID0ETMAC"><title>Distribution.</title><p>Laos (northeast, central; new record), China (south) and Thailand (central).</p><table-wrap id="T1" position="float" orientation="portrait"><label>Table 1.</label><caption><p>Collection sites and seasons of <italic><tp:taxon-name><tp:taxon-name-part taxon-name-part-type="genus" reg="Promalactis">Promalactis</tp:taxon-name-part></tp:taxon-name></italic> in Laos.</p></caption><table id="TID0ESKAG" rules="all"><tbody><tr><td rowspan="1" colspan="1">
                      <bold>Province of Laos</bold>
                    </td><td rowspan="1" colspan="1">
                      <bold>Locality</bold>
                    </td><td rowspan="1" colspan="1">
                      <bold>Geographic position</bold>
                    </td><td rowspan="1" colspan="1">
                      <bold>Date, season</bold>
                    </td></tr><tr><td rowspan="2" colspan="1">Vientiane (Northwest)</td><td rowspan="1" colspan="1">PKK National Park</td><td rowspan="2" colspan="1">
                      <named-content xmlns:xlink="http://www.w3.org/1999/xlink" content-type="dwc:verbatimCoordinates" xlink:type="simple">
                        <named-content content-type="geo-json" specific-use="{&#34;type&#34;:&#34;Point&#34;,&#34;coordinates&#34;:[102.849422,18.412131]}" id="NCID0EZ3AG" xlink:type="simple">18°24'43.67”N, 102°50'57.92”E</named-content>
                      </named-content>
                    </td><td rowspan="2" colspan="1">7 December 2012, dry season</td></tr><tr><td rowspan="1" colspan="1">Fig. <xref ref-type="fig" rid="F1">1B</xref>(a)</td></tr><tr><td rowspan="9" colspan="1">Xiang khaung (Northeast)</td><td rowspan="1" colspan="1">Ban Tha, 1204 m</td><td rowspan="2" colspan="1">
                      <named-content xmlns:xlink="http://www.w3.org/1999/xlink" content-type="dwc:verbatimCoordinates" xlink:type="simple">
                        <named-content content-type="geo-json" specific-use="{&#34;type&#34;:&#34;Point&#34;,&#34;coordinates&#34;:[103.590056,19.716861]}" id="NCID0EY4AG" xlink:type="simple">19°43'0.70”N, 103°35'24.20”E</named-content>
                      </named-content>
                    </td><td rowspan="1" colspan="1">30 June 2017, rainy season</td></tr><tr><td rowspan="1" colspan="1">Fig. <xref ref-type="fig" rid="F1">1A</xref>(b)</td><td rowspan="1" colspan="1">7 August 2016, rainy season</td></tr><tr><td rowspan="1" colspan="1">Ban Tha, 1298 m</td><td rowspan="3" colspan="1">
                      <named-content xmlns:xlink="http://www.w3.org/1999/xlink" content-type="dwc:verbatimCoordinates" xlink:type="simple">
                        <named-content content-type="geo-json" specific-use="{&#34;type&#34;:&#34;Point&#34;,&#34;coordinates&#34;:[103.557039,19.752042]}" id="NCID0EX5AG" xlink:type="simple">19°45'07.35”N, 103°33'25.34”E</named-content>
                      </named-content>
                    </td><td rowspan="1" colspan="1">12 November 2015, rainy season</td></tr><tr><td rowspan="2" colspan="1">Fig. <xref ref-type="fig" rid="F1">1A</xref>(c)</td><td rowspan="1" colspan="1">5–6 April 2016, dry season</td></tr><tr><td rowspan="1" colspan="1">7 August 2017, rainy season</td></tr><tr><td rowspan="1" colspan="1">Ban Tha, 1513 m</td><td rowspan="2" colspan="1">
                      <named-content xmlns:xlink="http://www.w3.org/1999/xlink" content-type="dwc:verbatimCoordinates" xlink:type="simple">
                        <named-content content-type="geo-json" specific-use="{&#34;type&#34;:&#34;Point&#34;,&#34;coordinates&#34;:[103.624472,19.747278]}" id="NCID0E16AG" xlink:type="simple">19°44'50.2”N, 103°37'28.1”E</named-content>
                      </named-content>
                    </td><td rowspan="1" colspan="1">20 February 2017, dry season</td></tr><tr><td rowspan="1" colspan="1">Fig. <xref ref-type="fig" rid="F1">1A</xref>(d)</td><td rowspan="1" colspan="1"/></tr><tr><td rowspan="1" colspan="1">Ban Tha, 1524 m</td><td rowspan="2" colspan="1">
                      <named-content xmlns:xlink="http://www.w3.org/1999/xlink" content-type="dwc:verbatimCoordinates" xlink:type="simple">
                        <named-content content-type="geo-json" specific-use="{&#34;type&#34;:&#34;Point&#34;,&#34;coordinates&#34;:[103.640294,19.738331]}" id="NCID0EZABG" xlink:type="simple">19°44'17.99”N, 103°38'25.06”E</named-content>
                      </named-content>
                    </td><td rowspan="1" colspan="1">01 January 2017, dry season</td></tr><tr><td rowspan="1" colspan="1">Fig. <xref ref-type="fig" rid="F1">1A</xref>(e)</td><td rowspan="1" colspan="1"/></tr><tr><td rowspan="10" colspan="1">Bolikhamsai (Central)</td><td rowspan="1" colspan="1">Hat Khay</td><td rowspan="2" colspan="1">
                      <named-content xmlns:xlink="http://www.w3.org/1999/xlink" content-type="dwc:verbatimCoordinates" xlink:type="simple">
                        <named-content content-type="geo-json" specific-use="{&#34;type&#34;:&#34;Point&#34;,&#34;coordinates&#34;:[103.160300,18.409175]}" id="NCID0E2BBG" xlink:type="simple">18°24'33.03”N, 103°9'37.08”E</named-content>
                      </named-content>
                    </td><td rowspan="1" colspan="1">22 December 2012, dry season</td></tr><tr><td rowspan="1" colspan="1">Fig. <xref ref-type="fig" rid="F1">1B</xref>(f)</td><td rowspan="1" colspan="1"/></tr><tr><td rowspan="1" colspan="1">Thaphabath, Phaset</td><td rowspan="2" colspan="1">
                      <named-content xmlns:xlink="http://www.w3.org/1999/xlink" content-type="dwc:verbatimCoordinates" xlink:type="simple">
                        <named-content content-type="geo-json" specific-use="{&#34;type&#34;:&#34;Point&#34;,&#34;coordinates&#34;:[103.272122,18.427092]}" id="NCID0E1CBG" xlink:type="simple">18°25'37.53”N, 103°16'19.64”E</named-content>
                      </named-content>
                    </td><td rowspan="1" colspan="1">21 February 2013, dry season</td></tr><tr><td rowspan="1" colspan="1">Fig. <xref ref-type="fig" rid="F1">1B</xref>(g)</td><td rowspan="1" colspan="1"/></tr><tr><td rowspan="1" colspan="1">PKK National Park, 322 m</td><td rowspan="2" colspan="1">
                      <named-content xmlns:xlink="http://www.w3.org/1999/xlink" content-type="dwc:verbatimCoordinates" xlink:type="simple">
                        <named-content content-type="geo-json" specific-use="{&#34;type&#34;:&#34;Point&#34;,&#34;coordinates&#34;:[103.085031,18.473689]}" id="NCID0EZDBG" xlink:type="simple">18°28'25.28”N, 103°5'6.11”E</named-content>
                      </named-content>
                    </td><td rowspan="1" colspan="1">01 April 2016, dry season</td></tr><tr><td rowspan="1" colspan="1">Fig. <xref ref-type="fig" rid="F1">1B</xref>(h)</td><td rowspan="1" colspan="1"/></tr><tr><td rowspan="1" colspan="1">PKK National Park, 452 m</td><td rowspan="2" colspan="1">
                      <named-content xmlns:xlink="http://www.w3.org/1999/xlink" content-type="dwc:verbatimCoordinates" xlink:type="simple">
                        <named-content content-type="geo-json" specific-use="{&#34;type&#34;:&#34;Point&#34;,&#34;coordinates&#34;:[103.061250,18.453306]}" id="NCID0EYEBG" xlink:type="simple">18°27'11.9”N, 103°03'40.5”E</named-content>
                      </named-content>
                    </td><td rowspan="1" colspan="1">03 July 2017, rainy season</td></tr><tr><td rowspan="1" colspan="1">Fig. <xref ref-type="fig" rid="F1">1B</xref>(i)</td><td rowspan="1" colspan="1"/></tr><tr><td rowspan="1" colspan="1">PKK National Park, 561 m</td><td rowspan="2" colspan="1">
                      <named-content xmlns:xlink="http://www.w3.org/1999/xlink" content-type="dwc:verbatimCoordinates" xlink:type="simple">
                        <named-content content-type="geo-json" specific-use="{&#34;type&#34;:&#34;Point&#34;,&#34;coordinates&#34;:[103.013339,18.495497]}" id="NCID0EXFBG" xlink:type="simple">18°29'43.79”N, 103°00'48.02”E</named-content>
                      </named-content>
                    </td><td rowspan="1" colspan="1">02 July 2017, rainy season</td></tr><tr><td rowspan="1" colspan="1">Fig. <xref ref-type="fig" rid="F1">1B</xref>(j)</td><td rowspan="1" colspan="1"/></tr></tbody></table></table-wrap><fig id="F2" position="float" orientation="portrait"><object-id xmlns:xlink="http://www.w3.org/1999/xlink" content-type="arpha" xlink:type="simple">3D3704A3-67CB-5373-8A9C-13355D62260B</object-id><label>Figure 2.</label><caption><p>Wing pattern of Laos <italic><tp:taxon-name><tp:taxon-name-part taxon-name-part-type="genus" reg="Promalactis">Promalactis</tp:taxon-name-part></tp:taxon-name></italic><bold>A</bold><italic><tp:taxon-name><tp:taxon-name-part taxon-name-part-type="genus" reg="Promalactis">Promalactis</tp:taxon-name-part> <tp:taxon-name-part taxon-name-part-type="species" reg="parasuzukiella">parasuzukiella</tp:taxon-name-part></tp:taxon-name></italic><bold>B</bold><italic><tp:taxon-name><tp:taxon-name-part taxon-name-part-type="genus" reg="Promalactis">P.</tp:taxon-name-part> <tp:taxon-name-part taxon-name-part-type="species" reg="suzukiella">suzukiella</tp:taxon-name-part></tp:taxon-name></italic><bold>C</bold><italic><tp:taxon-name><tp:taxon-name-part taxon-name-part-type="genus" reg="Promalactis">P.</tp:taxon-name-part> <tp:taxon-name-part taxon-name-part-type="species" reg="uniclavata">uniclavata</tp:taxon-name-part></tp:taxon-name></italic> sp. nov. <bold>D</bold><italic><tp:taxon-name><tp:taxon-name-part taxon-name-part-type="genus" reg="Promalactis">P.</tp:taxon-name-part> <tp:taxon-name-part taxon-name-part-type="species" reg="albisquama">albisquama</tp:taxon-name-part></tp:taxon-name></italic><bold>E</bold><italic><tp:taxon-name><tp:taxon-name-part taxon-name-part-type="genus" reg="Promalactis">P.</tp:taxon-name-part> <tp:taxon-name-part taxon-name-part-type="species" reg="spiraliola">spiraliola</tp:taxon-name-part></tp:taxon-name></italic><bold>F</bold><italic><tp:taxon-name><tp:taxon-name-part taxon-name-part-type="genus" reg="Promalactis">P.</tp:taxon-name-part> <tp:taxon-name-part taxon-name-part-type="species" reg="senispina">senispina</tp:taxon-name-part></tp:taxon-name></italic> sp. nov. <bold>G</bold><italic><tp:taxon-name><tp:taxon-name-part taxon-name-part-type="genus" reg="Promalactis">P.</tp:taxon-name-part> <tp:taxon-name-part taxon-name-part-type="species" reg="apicisetifera">apicisetifera</tp:taxon-name-part></tp:taxon-name></italic><bold>H</bold><italic><tp:taxon-name><tp:taxon-name-part taxon-name-part-type="genus" reg="Promalactis">P.</tp:taxon-name-part> <tp:taxon-name-part taxon-name-part-type="species" reg="zolotuhini">zolotuhini</tp:taxon-name-part></tp:taxon-name></italic><bold>I</bold><italic><tp:taxon-name><tp:taxon-name-part taxon-name-part-type="genus" reg="Promalactis">P.</tp:taxon-name-part> <tp:taxon-name-part taxon-name-part-type="species" reg="bitrigona">bitrigona</tp:taxon-name-part></tp:taxon-name></italic><bold>J</bold><italic><tp:taxon-name><tp:taxon-name-part taxon-name-part-type="genus" reg="Promalactis">P.</tp:taxon-name-part> <tp:taxon-name-part taxon-name-part-type="species" reg="crassa">crassa</tp:taxon-name-part></tp:taxon-name></italic> sp. nov. <bold>K</bold><italic><tp:taxon-name><tp:taxon-name-part taxon-name-part-type="genus" reg="Promalactis">P.</tp:taxon-name-part> <tp:taxon-name-part taxon-name-part-type="species" reg="retusa">retusa</tp:taxon-name-part></tp:taxon-name></italic> sp. nov.</p></caption><graphic xmlns:xlink="http://www.w3.org/1999/xlink" xlink:href="zookeys-900-069-g002.jpg" position="float" orientation="portrait" xlink:type="simple" id="oo_369079.jpg"><uri content-type="original_file" xlink:type="simple">https://binary.pensoft.net/fig/369079</uri></graphic></fig><fig id="F3" position="float" orientation="portrait"><object-id xmlns:xlink="http://www.w3.org/1999/xlink" content-type="arpha" xlink:type="simple">924F96D2-AC8B-5570-B5AB-C5650CBEDEED</object-id><label>Figure 3.</label><caption><p>Genitalia of Laos <italic><tp:taxon-name><tp:taxon-name-part taxon-name-part-type="genus" reg="Promalactis">Promalactis</tp:taxon-name-part></tp:taxon-name></italic><bold>A–D</bold><italic><tp:taxon-name><tp:taxon-name-part taxon-name-part-type="genus" reg="Promalactis">P.</tp:taxon-name-part> <tp:taxon-name-part taxon-name-part-type="species" reg="parasuzukiella">parasuzukiella</tp:taxon-name-part></tp:taxon-name></italic>: <bold>A</bold> male genitalia <bold>B</bold> aedeagus <bold>C</bold> uncus and gnathos <bold>D</bold> apical part of valva <bold>E–H</bold><italic><tp:taxon-name><tp:taxon-name-part taxon-name-part-type="genus" reg="Promalactis">P.</tp:taxon-name-part> <tp:taxon-name-part taxon-name-part-type="species" reg="suzukiella">suzukiella</tp:taxon-name-part></tp:taxon-name></italic>: <bold>E</bold> male genitalia <bold>F</bold> aedeagus <bold>G</bold> uncus and gnathos <bold>H</bold> apical part of valva <bold>I–L</bold><italic><tp:taxon-name><tp:taxon-name-part taxon-name-part-type="genus" reg="Promalactis">P.</tp:taxon-name-part> <tp:taxon-name-part taxon-name-part-type="species" reg="uniclavata">uniclavata</tp:taxon-name-part></tp:taxon-name></italic> sp. nov.: <bold>I</bold> male genitalia <bold>J</bold> aedeagus <bold>K</bold> uncus and gnathos <bold>L</bold> dense hairs on apical part of juxta <bold>M–O</bold><italic><tp:taxon-name><tp:taxon-name-part taxon-name-part-type="genus" reg="Promalactis">P.</tp:taxon-name-part> <tp:taxon-name-part taxon-name-part-type="species" reg="albisquama">albisquama</tp:taxon-name-part></tp:taxon-name></italic>: <bold>M</bold> male genitalia <bold>N</bold> uncus and gnathos <bold>O</bold> juxta and aedeagus. Scale bars: 0.5 mm.</p></caption><graphic xmlns:xlink="http://www.w3.org/1999/xlink" xlink:href="zookeys-900-069-g003.jpg" position="float" orientation="portrait" xlink:type="simple" id="oo_369080.jpg"><uri content-type="original_file" xlink:type="simple">https://binary.pensoft.net/fig/369080</uri></graphic></fig></tp:treatment-sec><tp:treatment-sec><!--Section generated to contain objects referenced in tp:taxon-treatment.--><fig id="F6" position="float" orientation="portrait"><object-id xmlns:xlink="http://www.w3.org/1999/xlink" content-type="arpha" xlink:type="simple">F020362F-C97C-5F04-B822-824BA2B29BCF</object-id><label>Figure 6.</label><caption><p>Genitalia of Laos <italic><tp:taxon-name><tp:taxon-name-part taxon-name-part-type="genus" reg="Promalactis">Promalactis</tp:taxon-name-part></tp:taxon-name></italic><bold>A–C</bold><italic><tp:taxon-name><tp:taxon-name-part taxon-name-part-type="genus" reg="Promalactis">P.</tp:taxon-name-part> <tp:taxon-name-part taxon-name-part-type="species" reg="parasuzukiella">parasuzukiella</tp:taxon-name-part></tp:taxon-name></italic>: <bold>A</bold> female genitalia <bold>B</bold> spines in ductus bursae <bold>C</bold> signum <bold>D–F</bold><italic><tp:taxon-name><tp:taxon-name-part taxon-name-part-type="genus" reg="Promalactis">P.</tp:taxon-name-part> <tp:taxon-name-part taxon-name-part-type="species" reg="uniclavata">uniclavata</tp:taxon-name-part></tp:taxon-name></italic> sp. nov.: <bold>D</bold> female genitalia <bold>E</bold> projection in ductus bursae <bold>F</bold> signum <bold>G–H</bold><italic><tp:taxon-name><tp:taxon-name-part taxon-name-part-type="genus" reg="Promalactis">P.</tp:taxon-name-part> <tp:taxon-name-part taxon-name-part-type="species" reg="spiraliola">spiraliola</tp:taxon-name-part></tp:taxon-name></italic>: <bold>G</bold> female genitalia <bold>H</bold> numerous spines in ductus bursae. Scale bars: 0.5 mm.</p></caption><graphic xmlns:xlink="http://www.w3.org/1999/xlink" xlink:href="zookeys-900-069-g006.jpg" position="float" orientation="portrait" xlink:type="simple" id="oo_369083.jpg"><uri content-type="original_file" xlink:type="simple">https://binary.pensoft.net/fig/369083</uri></graphic></fig><fig id="F1" position="float" orientation="portrait"><object-id xmlns:xlink="http://www.w3.org/1999/xlink" content-type="arpha" xlink:type="simple">A39827F1-5AA7-5E89-BAEB-FE03C5481D8B</object-id><label>Figure 1.</label><caption><p>Locality of collection areas of <italic><tp:taxon-name><tp:taxon-name-part taxon-name-part-type="genus" reg="Promalactis">Promalactis</tp:taxon-name-part></tp:taxon-name></italic> in Laos <bold>A</bold> Ban Tha area in Xiang khaung province <bold>B</bold> PKK National Park area <bold>C</bold> Forest of PKK National Park <bold>D</bold> collection sites near waterfall in PKK National Park.</p></caption><graphic xmlns:xlink="http://www.w3.org/1999/xlink" xlink:href="zookeys-900-069-g001.jpg" position="float" orientation="portrait" xlink:type="simple" id="oo_369078.jpg"><uri content-type="original_file" xlink:type="simple">https://binary.pensoft.net/fig/369078</uri></graphic></fig></tp:treatment-sec></tp:taxon-treatment>
