# Supplementary material for: Four new species and seven new records of Promalactis Meyrick, 1908 (Lepidoptera, Oecophoridae) from Laos
Source: Zookeys. 2019 Dec 31;900:69–86. doi: 10.3897/zookeys.900.39569 (PMC6946715; doi:10.3897/zookeys.900.39569)
Supplement: XML Treatment for Promalactis uniclavata [file zookeys.900.39569-treatment3.xml]

<!DOCTYPE tp:taxon-treatment
  PUBLIC "-//TaxonX//DTD Taxonomic Treatment Publishing DTD v0 20100105//EN" "tax-treatment-NSO.dtd">
<tp:taxon-treatment xmlns:tp="http://www.plazi.org/taxpub"><tp:treatment-meta><kwd-group><label>Taxon classification</label><kwd><named-content xmlns:xlink="http://www.w3.org/1999/xlink" content-type="kingdom">Animalia</named-content></kwd><kwd><named-content xmlns:xlink="http://www.w3.org/1999/xlink" content-type="order">Lepidoptera</named-content></kwd><kwd><named-content xmlns:xlink="http://www.w3.org/1999/xlink" content-type="family">Oecophoridae</named-content></kwd></kwd-group><mixed-citation publication-type="journal"><person-group><name><surname>Kim</surname><given-names>Sora</given-names></name><name><surname>Bae</surname><given-names>Yang-Seop</given-names></name><name><surname>Lee</surname><given-names>Seunghwan</given-names></name></person-group><article-title>Four new species and seven new records of <italic><tp:taxon-name><tp:taxon-name-part taxon-name-part-type="genus" reg="Promalactis">Promalactis</tp:taxon-name-part></tp:taxon-name></italic> Meyrick, 1908 (<tp:taxon-name><tp:taxon-name-part taxon-name-part-type="order">Lepidoptera</tp:taxon-name-part></tp:taxon-name>, <tp:taxon-name><tp:taxon-name-part taxon-name-part-type="family">Oecophoridae</tp:taxon-name-part></tp:taxon-name>) from Laos</article-title><source>Zookeys</source><day>31</day><month>12</month><year>2019</year><volume>900</volume><fpage>69</fpage><lpage>86</lpage><pub-id pub-id-type="doi">10.3897/zookeys.900.39569</pub-id></mixed-citation></tp:treatment-meta><tp:nomenclature><tp:taxon-name><object-id xmlns:xlink="http://www.w3.org/1999/xlink" content-type="arpha" xlink:type="simple">639C179F-C4DE-58A5-807F-E8D67E84ABD2</object-id>
              <tp:taxon-name-part taxon-name-part-type="genus" reg="Promalactis">Promalactis</tp:taxon-name-part>
              <tp:taxon-name-part taxon-name-part-type="species" reg="uniclavata">uniclavata</tp:taxon-name-part>
              <object-id xmlns:xlink="http://www.w3.org/1999/xlink" content-type="zoobank" xlink:type="simple">http://zoobank.org/32E673C6-160C-496B-A589-B2FD72AE5B95</object-id>
            </tp:taxon-name><tp:taxon-authority>Kim</tp:taxon-authority><tp:taxon-status xmlns:xlink="http://www.w3.org/1999/xlink" xlink:type="simple">sp. nov.</tp:taxon-status><xref ref-type="fig" rid="F2">Figures 2C</xref><xref ref-type="fig" rid="F3">, 3I–L</xref><xref ref-type="fig" rid="F6">, 6D–F</xref></tp:nomenclature><tp:treatment-sec sec-type="type material" id="SECID0ENBAE"><title>Type material.</title><p><bold>Holotype</bold>: ♂, Laos, Xiang khaung Prov., Ban Tha, 1513 m, 20 February 2017, Bae et al., gen. slide no. 9834/S. Kim. Paratype: 1♂, 1♀, Laos, Vientiane Prov., Phou Khao Khouay National Protected Area, 7 December 2012, Lee et al., gen. slide no. 9512(M), 9509(F)/S. Kim; 1 ex., Laos, Bolikhamsai prov., Phou Khao Khouay National Protected Area, 322 m, 1 April 2016, Bae et al.; 1♂, Laos, Xiang khaung Prov., Ban Tha, 1298 m, 6 April 2016, Bae et al. [Holotype is deposited in INU, paratypes are separately deposited into SNU and INU.]</p></tp:treatment-sec><tp:treatment-sec sec-type="diagnosis" id="SECID0EVBAE"><title>Diagnosis.</title><p>The species is superficially most similar to <italic><tp:taxon-name><tp:taxon-name-part taxon-name-part-type="genus" reg="Promalactis">P.</tp:taxon-name-part> <tp:taxon-name-part taxon-name-part-type="species" reg="suzukiella">suzukiella</tp:taxon-name-part></tp:taxon-name></italic> in the similar forewing pattern but can be easily distinguished from the latter by the subbasal band which traverses from the costa to the posterior margin and with a fuscous suffusion below the costal patch at 2/3 of the posterior margin. The male genitalia are characterized in having the uncus bifurcate, the gnathos digitate, and the juxta large and club-shaped.</p></tp:treatment-sec><tp:treatment-sec sec-type="description" id="SECID0EGCAE"><title>Description.</title><p><bold>Adult</bold> (Fig. <xref ref-type="fig" rid="F2">2C</xref>). <bold><italic>Head</italic></bold>: frons grayish brown tinged with white; vertex white, tinged with dark brown; occiput yellowish brown. <bold><italic>Antenna</italic></bold>: scape white entirely, shorter than diameter of eye; flagellum white from base to 2/3 of its length, dorsally dark brown and white alternately from 2/3 to apex. <bold><italic>Labial palpus</italic></bold>: 2<sup>nd</sup> palpomere pale-yellow tinged with dark brown, as long as 3<sup>rd</sup> palpomere; 3<sup>rd</sup> palpomere dark brown, except pale yellowish white at apex dorsally. <bold><italic>Thorax</italic></bold>: thorax and tegula dark brown. Wingspan 7.5–8.0 mm. Forewing ground color brownish yellow, darker near base; two bands and one costal patch all white, edged by fuscous scales: one subbasal band traversed from costal margin to posterior margin just near wing base; one antemedial band, oblique, not reaching costa; one costal patch semicircular at 3/4 of forewing, connected to fuscous suffusion before tornus; fuscous scales somewhat dense near apex; fringes grayish brown near tornus, yellow near apex. Hindwing ground color grayish brown; fringes grayish brown.</p><p><bold>Male genitalia</bold> (Fig. <xref ref-type="fig" rid="F3">3I–L</xref>). Uncus wide at base, bifurcate distally, setose from base to middle; lateral lobes asymmetrical. Gnathos digitate, wide at base, shorter than uncus. Valva short; costal margin elongated, bifurcate, with different length of lobes, setose entirely; sacculus heavily sclerotized with pointed apex, shorter than costal margin. Juxta large, club-shaped, bearing U-shaped apical margin with dense hairs, as long as saccullus. Saccus large, triangular, longer then uncus. Aedeagus straight, gradually broader to apex, slightly longer than valva. Cornutus absent.</p><p><bold>Female genitalia</bold> (Fig. <xref ref-type="fig" rid="F6">6D–F</xref>). Papillae anales setose. Apophyses posteriores almost twice longer than apophyses anteriores. Lamella postvaginalis large, incised medially, setose on caudal margin. Lamella antevaginalis wide, surrounded by dense hairs, concave on caudal margin. Antrum cylindrical, somewhat sclerotized posteriorly, gradually membranous anteriorly, as long as ductus bursae vertically. Ductus bursae membranous, sclerotized projection at 3/4 posteriorly. Corpus bursae small, circular; signum bearing one tiny spine and one sclerotized plate consisting of 3 or 4 tiny spines.</p></tp:treatment-sec><tp:treatment-sec sec-type="distribution" id="SECID0EUDAE"><title>Distribution.</title><p>Laos (northeast, northwest, central; new).</p></tp:treatment-sec><tp:treatment-sec sec-type="etymology" id="SECID0EZDAE"><title>Etymology.</title><p>The name is derived from the Latin, <italic>uni</italic> (= one) plus the Latin <italic>clava</italic> (= club), referring from the large, club-shaped juxta in the male genitalia.</p></tp:treatment-sec><tp:treatment-sec><!--Section generated to contain objects referenced in tp:taxon-treatment.--><fig id="F2" position="float" orientation="portrait"><object-id xmlns:xlink="http://www.w3.org/1999/xlink" content-type="arpha" xlink:type="simple">3D3704A3-67CB-5373-8A9C-13355D62260B</object-id><label>Figure 2.</label><caption><p>Wing pattern of Laos <italic><tp:taxon-name><tp:taxon-name-part taxon-name-part-type="genus" reg="Promalactis">Promalactis</tp:taxon-name-part></tp:taxon-name></italic><bold>A</bold><italic><tp:taxon-name><tp:taxon-name-part taxon-name-part-type="genus" reg="Promalactis">Promalactis</tp:taxon-name-part> <tp:taxon-name-part taxon-name-part-type="species" reg="parasuzukiella">parasuzukiella</tp:taxon-name-part></tp:taxon-name></italic><bold>B</bold><italic><tp:taxon-name><tp:taxon-name-part taxon-name-part-type="genus" reg="Promalactis">P.</tp:taxon-name-part> <tp:taxon-name-part taxon-name-part-type="species" reg="suzukiella">suzukiella</tp:taxon-name-part></tp:taxon-name></italic><bold>C</bold><italic><tp:taxon-name><tp:taxon-name-part taxon-name-part-type="genus" reg="Promalactis">P.</tp:taxon-name-part> <tp:taxon-name-part taxon-name-part-type="species" reg="uniclavata">uniclavata</tp:taxon-name-part></tp:taxon-name></italic> sp. nov. <bold>D</bold><italic><tp:taxon-name><tp:taxon-name-part taxon-name-part-type="genus" reg="Promalactis">P.</tp:taxon-name-part> <tp:taxon-name-part taxon-name-part-type="species" reg="albisquama">albisquama</tp:taxon-name-part></tp:taxon-name></italic><bold>E</bold><italic><tp:taxon-name><tp:taxon-name-part taxon-name-part-type="genus" reg="Promalactis">P.</tp:taxon-name-part> <tp:taxon-name-part taxon-name-part-type="species" reg="spiraliola">spiraliola</tp:taxon-name-part></tp:taxon-name></italic><bold>F</bold><italic><tp:taxon-name><tp:taxon-name-part taxon-name-part-type="genus" reg="Promalactis">P.</tp:taxon-name-part> <tp:taxon-name-part taxon-name-part-type="species" reg="senispina">senispina</tp:taxon-name-part></tp:taxon-name></italic> sp. nov. <bold>G</bold><italic><tp:taxon-name><tp:taxon-name-part taxon-name-part-type="genus" reg="Promalactis">P.</tp:taxon-name-part> <tp:taxon-name-part taxon-name-part-type="species" reg="apicisetifera">apicisetifera</tp:taxon-name-part></tp:taxon-name></italic><bold>H</bold><italic><tp:taxon-name><tp:taxon-name-part taxon-name-part-type="genus" reg="Promalactis">P.</tp:taxon-name-part> <tp:taxon-name-part taxon-name-part-type="species" reg="zolotuhini">zolotuhini</tp:taxon-name-part></tp:taxon-name></italic><bold>I</bold><italic><tp:taxon-name><tp:taxon-name-part taxon-name-part-type="genus" reg="Promalactis">P.</tp:taxon-name-part> <tp:taxon-name-part taxon-name-part-type="species" reg="bitrigona">bitrigona</tp:taxon-name-part></tp:taxon-name></italic><bold>J</bold><italic><tp:taxon-name><tp:taxon-name-part taxon-name-part-type="genus" reg="Promalactis">P.</tp:taxon-name-part> <tp:taxon-name-part taxon-name-part-type="species" reg="crassa">crassa</tp:taxon-name-part></tp:taxon-name></italic> sp. nov. <bold>K</bold><italic><tp:taxon-name><tp:taxon-name-part taxon-name-part-type="genus" reg="Promalactis">P.</tp:taxon-name-part> <tp:taxon-name-part taxon-name-part-type="species" reg="retusa">retusa</tp:taxon-name-part></tp:taxon-name></italic> sp. nov.</p></caption><graphic xmlns:xlink="http://www.w3.org/1999/xlink" xlink:href="zookeys-900-069-g002.jpg" position="float" orientation="portrait" xlink:type="simple" id="oo_369079.jpg"><uri content-type="original_file" xlink:type="simple">https://binary.pensoft.net/fig/369079</uri></graphic></fig><fig id="F3" position="float" orientation="portrait"><object-id xmlns:xlink="http://www.w3.org/1999/xlink" content-type="arpha" xlink:type="simple">924F96D2-AC8B-5570-B5AB-C5650CBEDEED</object-id><label>Figure 3.</label><caption><p>Genitalia of Laos <italic><tp:taxon-name><tp:taxon-name-part taxon-name-part-type="genus" reg="Promalactis">Promalactis</tp:taxon-name-part></tp:taxon-name></italic><bold>A–D</bold><italic><tp:taxon-name><tp:taxon-name-part taxon-name-part-type="genus" reg="Promalactis">P.</tp:taxon-name-part> <tp:taxon-name-part taxon-name-part-type="species" reg="parasuzukiella">parasuzukiella</tp:taxon-name-part></tp:taxon-name></italic>: <bold>A</bold> male genitalia <bold>B</bold> aedeagus <bold>C</bold> uncus and gnathos <bold>D</bold> apical part of valva <bold>E–H</bold><italic><tp:taxon-name><tp:taxon-name-part taxon-name-part-type="genus" reg="Promalactis">P.</tp:taxon-name-part> <tp:taxon-name-part taxon-name-part-type="species" reg="suzukiella">suzukiella</tp:taxon-name-part></tp:taxon-name></italic>: <bold>E</bold> male genitalia <bold>F</bold> aedeagus <bold>G</bold> uncus and gnathos <bold>H</bold> apical part of valva <bold>I–L</bold><italic><tp:taxon-name><tp:taxon-name-part taxon-name-part-type="genus" reg="Promalactis">P.</tp:taxon-name-part> <tp:taxon-name-part taxon-name-part-type="species" reg="uniclavata">uniclavata</tp:taxon-name-part></tp:taxon-name></italic> sp. nov.: <bold>I</bold> male genitalia <bold>J</bold> aedeagus <bold>K</bold> uncus and gnathos <bold>L</bold> dense hairs on apical part of juxta <bold>M–O</bold><italic><tp:taxon-name><tp:taxon-name-part taxon-name-part-type="genus" reg="Promalactis">P.</tp:taxon-name-part> <tp:taxon-name-part taxon-name-part-type="species" reg="albisquama">albisquama</tp:taxon-name-part></tp:taxon-name></italic>: <bold>M</bold> male genitalia <bold>N</bold> uncus and gnathos <bold>O</bold> juxta and aedeagus. Scale bars: 0.5 mm.</p></caption><graphic xmlns:xlink="http://www.w3.org/1999/xlink" xlink:href="zookeys-900-069-g003.jpg" position="float" orientation="portrait" xlink:type="simple" id="oo_369080.jpg"><uri content-type="original_file" xlink:type="simple">https://binary.pensoft.net/fig/369080</uri></graphic></fig><fig id="F6" position="float" orientation="portrait"><object-id xmlns:xlink="http://www.w3.org/1999/xlink" content-type="arpha" xlink:type="simple">F020362F-C97C-5F04-B822-824BA2B29BCF</object-id><label>Figure 6.</label><caption><p>Genitalia of Laos <italic><tp:taxon-name><tp:taxon-name-part taxon-name-part-type="genus" reg="Promalactis">Promalactis</tp:taxon-name-part></tp:taxon-name></italic><bold>A–C</bold><italic><tp:taxon-name><tp:taxon-name-part taxon-name-part-type="genus" reg="Promalactis">P.</tp:taxon-name-part> <tp:taxon-name-part taxon-name-part-type="species" reg="parasuzukiella">parasuzukiella</tp:taxon-name-part></tp:taxon-name></italic>: <bold>A</bold> female genitalia <bold>B</bold> spines in ductus bursae <bold>C</bold> signum <bold>D–F</bold><italic><tp:taxon-name><tp:taxon-name-part taxon-name-part-type="genus" reg="Promalactis">P.</tp:taxon-name-part> <tp:taxon-name-part taxon-name-part-type="species" reg="uniclavata">uniclavata</tp:taxon-name-part></tp:taxon-name></italic> sp. nov.: <bold>D</bold> female genitalia <bold>E</bold> projection in ductus bursae <bold>F</bold> signum <bold>G–H</bold><italic><tp:taxon-name><tp:taxon-name-part taxon-name-part-type="genus" reg="Promalactis">P.</tp:taxon-name-part> <tp:taxon-name-part taxon-name-part-type="species" reg="spiraliola">spiraliola</tp:taxon-name-part></tp:taxon-name></italic>: <bold>G</bold> female genitalia <bold>H</bold> numerous spines in ductus bursae. Scale bars: 0.5 mm.</p></caption><graphic xmlns:xlink="http://www.w3.org/1999/xlink" xlink:href="zookeys-900-069-g006.jpg" position="float" orientation="portrait" xlink:type="simple" id="oo_369083.jpg"><uri content-type="original_file" xlink:type="simple">https://binary.pensoft.net/fig/369083</uri></graphic></fig></tp:treatment-sec></tp:taxon-treatment>
