# Supplementary material for: Four new species and seven new records of Promalactis Meyrick, 1908 (Lepidoptera, Oecophoridae) from Laos
Source: Zookeys. 2019 Dec 31;900:69–86. doi: 10.3897/zookeys.900.39569 (PMC6946715; doi:10.3897/zookeys.900.39569)
Supplement: XML Treatment for Promalactis apicisetifera [file zookeys.900.39569-treatment7.xml]

<!DOCTYPE tp:taxon-treatment
  PUBLIC "-//TaxonX//DTD Taxonomic Treatment Publishing DTD v0 20100105//EN" "tax-treatment-NSO.dtd">
<tp:taxon-treatment xmlns:tp="http://www.plazi.org/taxpub"><tp:treatment-meta><kwd-group><label>Taxon classification</label><kwd><named-content xmlns:xlink="http://www.w3.org/1999/xlink" content-type="kingdom">Animalia</named-content></kwd><kwd><named-content xmlns:xlink="http://www.w3.org/1999/xlink" content-type="order">Lepidoptera</named-content></kwd><kwd><named-content xmlns:xlink="http://www.w3.org/1999/xlink" content-type="family">Oecophoridae</named-content></kwd></kwd-group><mixed-citation publication-type="journal"><person-group><name><surname>Kim</surname><given-names>Sora</given-names></name><name><surname>Bae</surname><given-names>Yang-Seop</given-names></name><name><surname>Lee</surname><given-names>Seunghwan</given-names></name></person-group><article-title>Four new species and seven new records of <italic><tp:taxon-name><tp:taxon-name-part taxon-name-part-type="genus" reg="Promalactis">Promalactis</tp:taxon-name-part></tp:taxon-name></italic> Meyrick, 1908 (<tp:taxon-name><tp:taxon-name-part taxon-name-part-type="order">Lepidoptera</tp:taxon-name-part></tp:taxon-name>, <tp:taxon-name><tp:taxon-name-part taxon-name-part-type="family">Oecophoridae</tp:taxon-name-part></tp:taxon-name>) from Laos</article-title><source>Zookeys</source><day>31</day><month>12</month><year>2019</year><volume>900</volume><fpage>69</fpage><lpage>86</lpage><pub-id pub-id-type="doi">10.3897/zookeys.900.39569</pub-id></mixed-citation></tp:treatment-meta><tp:nomenclature><tp:taxon-name><object-id xmlns:xlink="http://www.w3.org/1999/xlink" content-type="arpha" xlink:type="simple">7FC648F6-034A-5542-9B41-E8DB24D60C6C</object-id>
              <tp:taxon-name-part taxon-name-part-type="genus" reg="Promalactis">Promalactis</tp:taxon-name-part>
              <tp:taxon-name-part taxon-name-part-type="species" reg="apicisetifera">apicisetifera</tp:taxon-name-part>
            </tp:taxon-name><tp:taxon-authority>Du, Li &amp; Wang, 2011</tp:taxon-authority><xref ref-type="fig" rid="F2">Figures 2G</xref><xref ref-type="fig" rid="F4">, 4J–M</xref><tp:nomenclature-citation-list><tp:nomenclature-citation><tp:taxon-name>
                  <tp:taxon-name-part taxon-name-part-type="genus" reg="Promalactis">Promalactis</tp:taxon-name-part> <tp:taxon-name-part taxon-name-part-type="species" reg="apicesetifera">apicesetifera</tp:taxon-name-part></tp:taxon-name><comment>Du, Li &amp; Wang, 2011: 52. Type locality: China</comment></tp:nomenclature-citation></tp:nomenclature-citation-list></tp:nomenclature><tp:treatment-sec sec-type="material" id="SECID0E4PAE"><title>Material examined.</title><p>1♂, Laos, Xiang khaung Prov., Ban Tha, 1298 m, 7 August 2017, Bae et al., gen. slide no. 9842/S. Kim.</p></tp:treatment-sec><tp:treatment-sec sec-type="diagnosis" id="SECID0ECQAE"><title>Diagnosis.</title><p>The species (Fig. <xref ref-type="fig" rid="F2">2G</xref>) is similar to <italic><tp:taxon-name><tp:taxon-name-part taxon-name-part-type="genus" reg="Promalactis">P.</tp:taxon-name-part> <tp:taxon-name-part taxon-name-part-type="species" reg="zolotuhini">zolotuhini</tp:taxon-name-part></tp:taxon-name></italic> Lvovsky, 2013 in the wing pattern but can be easily recognized from the latter species by the yellowish-brown ground color and relatively broad subbasal band and the absence of medial band of the forewing. The male genitalia (Fig. <xref ref-type="fig" rid="F4">4J–M</xref>) are characterized in having the triangular juxta bearing lateral cylindrical lobes.</p></tp:treatment-sec><tp:treatment-sec sec-type="distribution" id="SECID0E2QAE"><title>Distribution.</title><p>Laos (northeast; new record), China (south).</p><fig id="F4" position="float" orientation="portrait"><object-id xmlns:xlink="http://www.w3.org/1999/xlink" content-type="arpha" xlink:type="simple">DA2024D2-4EC6-5BBB-90D9-BB6B5B6D849F</object-id><label>Figure 4.</label><caption><p>Genitalia of Laos <italic><tp:taxon-name><tp:taxon-name-part taxon-name-part-type="genus" reg="Promalactis">Promalactis</tp:taxon-name-part></tp:taxon-name></italic><bold>A–E</bold><italic><tp:taxon-name><tp:taxon-name-part taxon-name-part-type="genus" reg="Promalactis">P.</tp:taxon-name-part> <tp:taxon-name-part taxon-name-part-type="species" reg="spiraliola">spiraliola</tp:taxon-name-part></tp:taxon-name></italic>: <bold>A</bold> male genitalia <bold>B</bold> aedeagus <bold>C</bold> uncus and gnathos <bold>D</bold> apical part of valva <bold>E</bold> bifurcate part of cornutus <bold>F–I</bold><italic><tp:taxon-name><tp:taxon-name-part taxon-name-part-type="genus" reg="Promalactis">P.</tp:taxon-name-part> <tp:taxon-name-part taxon-name-part-type="species" reg="senispina">senispina</tp:taxon-name-part></tp:taxon-name></italic> sp. nov.: <bold>F</bold> male genitalia <bold>G</bold> aedeagus <bold>H</bold> sclerotized projection of gnathos <bold>I</bold> apical projections of aedeagus <bold>J–M</bold><italic><tp:taxon-name><tp:taxon-name-part taxon-name-part-type="genus" reg="Promalactis">P.</tp:taxon-name-part> <tp:taxon-name-part taxon-name-part-type="species" reg="apicisetifera">apicisetifera</tp:taxon-name-part></tp:taxon-name></italic>: <bold>J</bold> male genitalia <bold>K</bold> aedeagus <bold>L</bold> uncus and gnathos <bold>M</bold> juxta. Scale bars: 0.5mm.</p></caption><graphic xmlns:xlink="http://www.w3.org/1999/xlink" xlink:href="zookeys-900-069-g004.jpg" position="float" orientation="portrait" xlink:type="simple" id="oo_369081.jpg"><uri content-type="original_file" xlink:type="simple">https://binary.pensoft.net/fig/369081</uri></graphic></fig><!--PageBreak--></tp:treatment-sec><tp:treatment-sec><!--Section generated to contain objects referenced in tp:taxon-treatment.--><fig id="F2" position="float" orientation="portrait"><object-id xmlns:xlink="http://www.w3.org/1999/xlink" content-type="arpha" xlink:type="simple">3D3704A3-67CB-5373-8A9C-13355D62260B</object-id><label>Figure 2.</label><caption><p>Wing pattern of Laos <italic><tp:taxon-name><tp:taxon-name-part taxon-name-part-type="genus" reg="Promalactis">Promalactis</tp:taxon-name-part></tp:taxon-name></italic><bold>A</bold><italic><tp:taxon-name><tp:taxon-name-part taxon-name-part-type="genus" reg="Promalactis">Promalactis</tp:taxon-name-part> <tp:taxon-name-part taxon-name-part-type="species" reg="parasuzukiella">parasuzukiella</tp:taxon-name-part></tp:taxon-name></italic><bold>B</bold><italic><tp:taxon-name><tp:taxon-name-part taxon-name-part-type="genus" reg="Promalactis">P.</tp:taxon-name-part> <tp:taxon-name-part taxon-name-part-type="species" reg="suzukiella">suzukiella</tp:taxon-name-part></tp:taxon-name></italic><bold>C</bold><italic><tp:taxon-name><tp:taxon-name-part taxon-name-part-type="genus" reg="Promalactis">P.</tp:taxon-name-part> <tp:taxon-name-part taxon-name-part-type="species" reg="uniclavata">uniclavata</tp:taxon-name-part></tp:taxon-name></italic> sp. nov. <bold>D</bold><italic><tp:taxon-name><tp:taxon-name-part taxon-name-part-type="genus" reg="Promalactis">P.</tp:taxon-name-part> <tp:taxon-name-part taxon-name-part-type="species" reg="albisquama">albisquama</tp:taxon-name-part></tp:taxon-name></italic><bold>E</bold><italic><tp:taxon-name><tp:taxon-name-part taxon-name-part-type="genus" reg="Promalactis">P.</tp:taxon-name-part> <tp:taxon-name-part taxon-name-part-type="species" reg="spiraliola">spiraliola</tp:taxon-name-part></tp:taxon-name></italic><bold>F</bold><italic><tp:taxon-name><tp:taxon-name-part taxon-name-part-type="genus" reg="Promalactis">P.</tp:taxon-name-part> <tp:taxon-name-part taxon-name-part-type="species" reg="senispina">senispina</tp:taxon-name-part></tp:taxon-name></italic> sp. nov. <bold>G</bold><italic><tp:taxon-name><tp:taxon-name-part taxon-name-part-type="genus" reg="Promalactis">P.</tp:taxon-name-part> <tp:taxon-name-part taxon-name-part-type="species" reg="apicisetifera">apicisetifera</tp:taxon-name-part></tp:taxon-name></italic><bold>H</bold><italic><tp:taxon-name><tp:taxon-name-part taxon-name-part-type="genus" reg="Promalactis">P.</tp:taxon-name-part> <tp:taxon-name-part taxon-name-part-type="species" reg="zolotuhini">zolotuhini</tp:taxon-name-part></tp:taxon-name></italic><bold>I</bold><italic><tp:taxon-name><tp:taxon-name-part taxon-name-part-type="genus" reg="Promalactis">P.</tp:taxon-name-part> <tp:taxon-name-part taxon-name-part-type="species" reg="bitrigona">bitrigona</tp:taxon-name-part></tp:taxon-name></italic><bold>J</bold><italic><tp:taxon-name><tp:taxon-name-part taxon-name-part-type="genus" reg="Promalactis">P.</tp:taxon-name-part> <tp:taxon-name-part taxon-name-part-type="species" reg="crassa">crassa</tp:taxon-name-part></tp:taxon-name></italic> sp. nov. <bold>K</bold><italic><tp:taxon-name><tp:taxon-name-part taxon-name-part-type="genus" reg="Promalactis">P.</tp:taxon-name-part> <tp:taxon-name-part taxon-name-part-type="species" reg="retusa">retusa</tp:taxon-name-part></tp:taxon-name></italic> sp. nov.</p></caption><graphic xmlns:xlink="http://www.w3.org/1999/xlink" xlink:href="zookeys-900-069-g002.jpg" position="float" orientation="portrait" xlink:type="simple" id="oo_369079.jpg"><uri content-type="original_file" xlink:type="simple">https://binary.pensoft.net/fig/369079</uri></graphic></fig></tp:treatment-sec></tp:taxon-treatment>
