# Supplementary material for: Four new species and seven new records of Promalactis Meyrick, 1908 (Lepidoptera, Oecophoridae) from Laos
Source: Zookeys. 2019 Dec 31;900:69–86. doi: 10.3897/zookeys.900.39569 (PMC6946715; doi:10.3897/zookeys.900.39569)
Supplement: XML Treatment for Promalactis zolotuhini [file zookeys.900.39569-treatment8.xml]

<!DOCTYPE tp:taxon-treatment
  PUBLIC "-//TaxonX//DTD Taxonomic Treatment Publishing DTD v0 20100105//EN" "tax-treatment-NSO.dtd">
<tp:taxon-treatment xmlns:tp="http://www.plazi.org/taxpub"><tp:treatment-meta><kwd-group><label>Taxon classification</label><kwd><named-content xmlns:xlink="http://www.w3.org/1999/xlink" content-type="kingdom">Animalia</named-content></kwd><kwd><named-content xmlns:xlink="http://www.w3.org/1999/xlink" content-type="order">Lepidoptera</named-content></kwd><kwd><named-content xmlns:xlink="http://www.w3.org/1999/xlink" content-type="family">Oecophoridae</named-content></kwd></kwd-group><mixed-citation publication-type="journal"><person-group><name><surname>Kim</surname><given-names>Sora</given-names></name><name><surname>Bae</surname><given-names>Yang-Seop</given-names></name><name><surname>Lee</surname><given-names>Seunghwan</given-names></name></person-group><article-title>Four new species and seven new records of <italic><tp:taxon-name><tp:taxon-name-part taxon-name-part-type="genus" reg="Promalactis">Promalactis</tp:taxon-name-part></tp:taxon-name></italic> Meyrick, 1908 (<tp:taxon-name><tp:taxon-name-part taxon-name-part-type="order">Lepidoptera</tp:taxon-name-part></tp:taxon-name>, <tp:taxon-name><tp:taxon-name-part taxon-name-part-type="family">Oecophoridae</tp:taxon-name-part></tp:taxon-name>) from Laos</article-title><source>Zookeys</source><day>31</day><month>12</month><year>2019</year><volume>900</volume><fpage>69</fpage><lpage>86</lpage><pub-id pub-id-type="doi">10.3897/zookeys.900.39569</pub-id></mixed-citation></tp:treatment-meta><tp:nomenclature><tp:taxon-name><object-id xmlns:xlink="http://www.w3.org/1999/xlink" content-type="arpha" xlink:type="simple">25354FA5-C268-55CB-A520-896B61564C43</object-id>
              <tp:taxon-name-part taxon-name-part-type="genus" reg="Promalactis">Promalactis</tp:taxon-name-part>
              <tp:taxon-name-part taxon-name-part-type="species" reg="zolotuhini">zolotuhini</tp:taxon-name-part>
            </tp:taxon-name><tp:taxon-authority>Lvovsky, 2013</tp:taxon-authority><xref ref-type="fig" rid="F2">Figures 2H</xref><xref ref-type="fig" rid="F5">, 5A–D</xref><!--PageBreak--><tp:nomenclature-citation-list><tp:nomenclature-citation><tp:taxon-name>
                  <tp:taxon-name-part taxon-name-part-type="genus" reg="Promalactis">Promalactis</tp:taxon-name-part> <tp:taxon-name-part taxon-name-part-type="species" reg="zolotuhoni">zolotuhoni</tp:taxon-name-part></tp:taxon-name><comment>Lvovsky, 2013: 133. Type locality: Vietnam.</comment></tp:nomenclature-citation></tp:nomenclature-citation-list></tp:nomenclature><tp:treatment-sec sec-type="material" id="SECID0E2SAE"><title>Material examined.</title><p>1♂, Laos, Bolikhamsai Prov., Phou Khao Khouay National Protected, 452 m, 3 July 2017, Bae et al., gen. slide no. 9840/ S. Kim.</p></tp:treatment-sec><tp:treatment-sec sec-type="diagnosis" id="SECID0EATAE"><title>Diagnosis.</title><p>This species (Fig. <xref ref-type="fig" rid="F2">2H</xref>) is close to <italic><tp:taxon-name><tp:taxon-name-part taxon-name-part-type="genus" reg="Promalactis">P.</tp:taxon-name-part> <tp:taxon-name-part taxon-name-part-type="species" reg="apicisetifera">apicisetifera</tp:taxon-name-part></tp:taxon-name></italic> Du &amp; Wang in its wing pattern, but it can be easily distinguished in having the forewing ground color tinged with reddish dark brown. The male genitalia (Fig. <xref ref-type="fig" rid="F5">5A–D</xref>) are differentiated from the those of <italic><tp:taxon-name><tp:taxon-name-part taxon-name-part-type="genus" reg="Promalactis">P.</tp:taxon-name-part> <tp:taxon-name-part taxon-name-part-type="species" reg="apicisetifera">apicisetifera</tp:taxon-name-part></tp:taxon-name></italic> in having the gnathos bearing round apical tips, the cucullus sclerotized, and the valva rounded apically.</p></tp:treatment-sec><tp:treatment-sec sec-type="distribution" id="SECID0EEUAE"><title>Distribution.</title><p>Laos (northeast; new record), Vietnam (north).</p><fig id="F5" position="float" orientation="portrait"><object-id xmlns:xlink="http://www.w3.org/1999/xlink" content-type="arpha" xlink:type="simple">25737EBF-5EB3-5ADA-A438-D93C6A676B75</object-id><label>Figure 5.</label><caption><p>Genitalia of Laos <italic><tp:taxon-name><tp:taxon-name-part taxon-name-part-type="genus" reg="Promalactis">Promalactis</tp:taxon-name-part></tp:taxon-name></italic><bold>A–D</bold><italic><tp:taxon-name><tp:taxon-name-part taxon-name-part-type="genus" reg="Promalactis">P.</tp:taxon-name-part> <tp:taxon-name-part taxon-name-part-type="species" reg="zolotuhini">zolotuhini</tp:taxon-name-part></tp:taxon-name></italic>: <bold>A</bold> male genitalia <bold>B</bold> aedeagus <bold>C</bold> uncus and gnathos <bold>D</bold> cucullus <bold>E–I</bold><italic><tp:taxon-name><tp:taxon-name-part taxon-name-part-type="genus" reg="Promalactis">P.</tp:taxon-name-part> <tp:taxon-name-part taxon-name-part-type="species" reg="crassa">crassa</tp:taxon-name-part></tp:taxon-name></italic> sp. nov.: <bold>E</bold> male genitalia <bold>F</bold> aedeagus <bold>G</bold> uncus and gnathos <bold>H</bold> apical part of valva <bold>I</bold> cornutus and spine of aedeagus <bold>J–N</bold><italic><tp:taxon-name><tp:taxon-name-part taxon-name-part-type="genus" reg="Promalactis">P.</tp:taxon-name-part> <tp:taxon-name-part taxon-name-part-type="species" reg="retusa">retusa</tp:taxon-name-part></tp:taxon-name></italic> sp. nov.: <bold>J</bold> male genitalia <bold>K</bold> aedeagus <bold>L</bold> uncus and gnathos <bold>M</bold> apical part of valva <bold>N</bold> cornutus. Scale bar: 0.5 mm.</p></caption><graphic xmlns:xlink="http://www.w3.org/1999/xlink" xlink:href="zookeys-900-069-g005.jpg" position="float" orientation="portrait" xlink:type="simple" id="oo_369082.jpg"><uri content-type="original_file" xlink:type="simple">https://binary.pensoft.net/fig/369082</uri></graphic></fig></tp:treatment-sec><tp:treatment-sec><!--Section generated to contain objects referenced in tp:taxon-treatment.--><fig id="F2" position="float" orientation="portrait"><object-id xmlns:xlink="http://www.w3.org/1999/xlink" content-type="arpha" xlink:type="simple">3D3704A3-67CB-5373-8A9C-13355D62260B</object-id><label>Figure 2.</label><caption><p>Wing pattern of Laos <italic><tp:taxon-name><tp:taxon-name-part taxon-name-part-type="genus" reg="Promalactis">Promalactis</tp:taxon-name-part></tp:taxon-name></italic><bold>A</bold><italic><tp:taxon-name><tp:taxon-name-part taxon-name-part-type="genus" reg="Promalactis">Promalactis</tp:taxon-name-part> <tp:taxon-name-part taxon-name-part-type="species" reg="parasuzukiella">parasuzukiella</tp:taxon-name-part></tp:taxon-name></italic><bold>B</bold><italic><tp:taxon-name><tp:taxon-name-part taxon-name-part-type="genus" reg="Promalactis">P.</tp:taxon-name-part> <tp:taxon-name-part taxon-name-part-type="species" reg="suzukiella">suzukiella</tp:taxon-name-part></tp:taxon-name></italic><bold>C</bold><italic><tp:taxon-name><tp:taxon-name-part taxon-name-part-type="genus" reg="Promalactis">P.</tp:taxon-name-part> <tp:taxon-name-part taxon-name-part-type="species" reg="uniclavata">uniclavata</tp:taxon-name-part></tp:taxon-name></italic> sp. nov. <bold>D</bold><italic><tp:taxon-name><tp:taxon-name-part taxon-name-part-type="genus" reg="Promalactis">P.</tp:taxon-name-part> <tp:taxon-name-part taxon-name-part-type="species" reg="albisquama">albisquama</tp:taxon-name-part></tp:taxon-name></italic><bold>E</bold><italic><tp:taxon-name><tp:taxon-name-part taxon-name-part-type="genus" reg="Promalactis">P.</tp:taxon-name-part> <tp:taxon-name-part taxon-name-part-type="species" reg="spiraliola">spiraliola</tp:taxon-name-part></tp:taxon-name></italic><bold>F</bold><italic><tp:taxon-name><tp:taxon-name-part taxon-name-part-type="genus" reg="Promalactis">P.</tp:taxon-name-part> <tp:taxon-name-part taxon-name-part-type="species" reg="senispina">senispina</tp:taxon-name-part></tp:taxon-name></italic> sp. nov. <bold>G</bold><italic><tp:taxon-name><tp:taxon-name-part taxon-name-part-type="genus" reg="Promalactis">P.</tp:taxon-name-part> <tp:taxon-name-part taxon-name-part-type="species" reg="apicisetifera">apicisetifera</tp:taxon-name-part></tp:taxon-name></italic><bold>H</bold><italic><tp:taxon-name><tp:taxon-name-part taxon-name-part-type="genus" reg="Promalactis">P.</tp:taxon-name-part> <tp:taxon-name-part taxon-name-part-type="species" reg="zolotuhini">zolotuhini</tp:taxon-name-part></tp:taxon-name></italic><bold>I</bold><italic><tp:taxon-name><tp:taxon-name-part taxon-name-part-type="genus" reg="Promalactis">P.</tp:taxon-name-part> <tp:taxon-name-part taxon-name-part-type="species" reg="bitrigona">bitrigona</tp:taxon-name-part></tp:taxon-name></italic><bold>J</bold><italic><tp:taxon-name><tp:taxon-name-part taxon-name-part-type="genus" reg="Promalactis">P.</tp:taxon-name-part> <tp:taxon-name-part taxon-name-part-type="species" reg="crassa">crassa</tp:taxon-name-part></tp:taxon-name></italic> sp. nov. <bold>K</bold><italic><tp:taxon-name><tp:taxon-name-part taxon-name-part-type="genus" reg="Promalactis">P.</tp:taxon-name-part> <tp:taxon-name-part taxon-name-part-type="species" reg="retusa">retusa</tp:taxon-name-part></tp:taxon-name></italic> sp. nov.</p></caption><graphic xmlns:xlink="http://www.w3.org/1999/xlink" xlink:href="zookeys-900-069-g002.jpg" position="float" orientation="portrait" xlink:type="simple" id="oo_369079.jpg"><uri content-type="original_file" xlink:type="simple">https://binary.pensoft.net/fig/369079</uri></graphic></fig></tp:treatment-sec></tp:taxon-treatment>
