# Supplementary material for: Four new species and seven new records of Promalactis Meyrick, 1908 (Lepidoptera, Oecophoridae) from Laos
Source: Zookeys. 2019 Dec 31;900:69–86. doi: 10.3897/zookeys.900.39569 (PMC6946715; doi:10.3897/zookeys.900.39569)
Supplement: XML Treatment for Promalactis crassa [file zookeys.900.39569-treatment10.xml]

<!DOCTYPE tp:taxon-treatment
  PUBLIC "-//TaxonX//DTD Taxonomic Treatment Publishing DTD v0 20100105//EN" "tax-treatment-NSO.dtd">
<tp:taxon-treatment xmlns:tp="http://www.plazi.org/taxpub"><tp:treatment-meta><kwd-group><label>Taxon classification</label><kwd><named-content xmlns:xlink="http://www.w3.org/1999/xlink" content-type="kingdom">Animalia</named-content></kwd><kwd><named-content xmlns:xlink="http://www.w3.org/1999/xlink" content-type="order">Lepidoptera</named-content></kwd><kwd><named-content xmlns:xlink="http://www.w3.org/1999/xlink" content-type="family">Oecophoridae</named-content></kwd></kwd-group><mixed-citation publication-type="journal"><person-group><name><surname>Kim</surname><given-names>Sora</given-names></name><name><surname>Bae</surname><given-names>Yang-Seop</given-names></name><name><surname>Lee</surname><given-names>Seunghwan</given-names></name></person-group><article-title>Four new species and seven new records of <italic><tp:taxon-name><tp:taxon-name-part taxon-name-part-type="genus" reg="Promalactis">Promalactis</tp:taxon-name-part></tp:taxon-name></italic> Meyrick, 1908 (<tp:taxon-name><tp:taxon-name-part taxon-name-part-type="order">Lepidoptera</tp:taxon-name-part></tp:taxon-name>, <tp:taxon-name><tp:taxon-name-part taxon-name-part-type="family">Oecophoridae</tp:taxon-name-part></tp:taxon-name>) from Laos</article-title><source>Zookeys</source><day>31</day><month>12</month><year>2019</year><volume>900</volume><fpage>69</fpage><lpage>86</lpage><pub-id pub-id-type="doi">10.3897/zookeys.900.39569</pub-id></mixed-citation></tp:treatment-meta><tp:nomenclature><tp:taxon-name><object-id xmlns:xlink="http://www.w3.org/1999/xlink" content-type="arpha" xlink:type="simple">692A2E27-ED9E-5470-9D5D-5EC79FBE1B80</object-id>
              <tp:taxon-name-part taxon-name-part-type="genus" reg="Promalactis">Promalactis</tp:taxon-name-part>
              <tp:taxon-name-part taxon-name-part-type="species" reg="crassa">crassa</tp:taxon-name-part>
              <object-id xmlns:xlink="http://www.w3.org/1999/xlink" content-type="zoobank" xlink:type="simple">http://zoobank.org/A61E6ECE-9D3B-483E-8CB6-C4D83A1294D3</object-id>
            </tp:taxon-name><tp:taxon-authority>Kim</tp:taxon-authority><tp:taxon-status xmlns:xlink="http://www.w3.org/1999/xlink" xlink:type="simple">sp. nov.</tp:taxon-status><xref ref-type="fig" rid="F2">Figures 2J</xref><xref ref-type="fig" rid="F5">, 5E–I</xref><xref ref-type="fig" rid="F7">, 7D–F</xref></tp:nomenclature><tp:treatment-sec sec-type="type material" id="SECID0EXYAE"><title>Type material.</title><p><bold>Holotype</bold>: ♂, Laos, Xiang khaung Prov., Ban Tha, 1298 m, 7 August 2017, Bae et al., gen. slide no. 9592/ S. Kim. Paratype: 1♀, same locality, date and collector, gen. slide no. 9595. [Holotype and paratype are deposited in INU].</p></tp:treatment-sec><tp:treatment-sec sec-type="diagnosis" id="SECID0E6YAE"><title>Diagnosis.</title><p>This species is superficially similar to <italic><tp:taxon-name><tp:taxon-name-part taxon-name-part-type="genus" reg="Promalactis">P.</tp:taxon-name-part> <tp:taxon-name-part taxon-name-part-type="species" reg="diorbis">diorbis</tp:taxon-name-part></tp:taxon-name></italic> Kim &amp; Park, 2012, but it can be differentiated in having the large costal patch at 4/5 of the length of the forewing and in having the small antrum and the thick ductus bursae bearing several tiny spines in the female genitalia.</p></tp:treatment-sec><tp:treatment-sec sec-type="description" id="SECID0EQZAE"><title>Description.</title><p><bold>Adult</bold> (Fig. <xref ref-type="fig" rid="F2">2J</xref>). <bold><italic>Head</italic></bold>: frons pale grayish dark brown, tinged with dark brown; vertex dark brown; occiput yellowish dark brown. Antenna: scape entirely white, except dark brown apically, shorter than diameter of eye; fragellum dark brown and white alternately from base to apex dorsally. <bold><italic>Labial palpus</italic></bold>: 2<sup>nd</sup> palpomere pale yellowish dark brown, 1.5 times longer than 3<sup>rd</sup> palpomere; 2<sup>nd</sup> palpomere dark brown, except white at apex. <bold><italic>Thorax</italic></bold>: thorax blackish dark brown; tegula dark brown. Wing expanse 11.0–11.5 mm. Forewing ground color yellowish brown; five bands, one spot, two costal patches, one posterior patch, and one apical patch, all white edged with fuscous scales: one subbasal band short and one tiny spot near base, not connected each other; two antemedial bands: one just below subcostal (Sc) vein and the other at 1/6 posterior margin, both irregularly shaped, connected to each other at antemedial part of medial cell; the other antemedial band just before middle narrowed, arched connected to postmedial band; two costal patches: large one at 3/5 and somewhat semi-ovate, after pale grayish suffusion; small one at 4/5 and irregularly shaped, after fuscous suffusion; one small posterior parch after tornus; one apical patch larger than near costal and posterior patches; fringes yellowish brown near apex, mixed with fuscous scales near tornus. Hindwing more or less lanceolate; Hindwing ground color grayish brown; fringes dark grayish dark brown.</p><p><bold>Male genitalia</bold> (Fig. <xref ref-type="fig" rid="F5">5E–I</xref>). Uncus large, thumb-shaped, with sclerotized, trifurcate projection, laterally setose near base. Gnathos wide at base, gradually narrowing to apex, inverted bell-shaped, shorter than uncus. Tegumen simple. Valva symmetrical; costal margin slightly concave basally, slightly convex medially, upward at sub-apex, bearing sclerotized, tiny spine at apex, setose after 2/3 to apex; saccular margin moderate, gradually narrowed to blunt apex, setose after 3/4 to apex, shorter than costal margin of valve. Juxta small bearing lateral spinous lobes, length of 2/3 of valve. Sacccus wide at base, triangular, longer than uncus. Aedeagus gradually narrowed from base to 1/5, straight from 1/5 to 1/2, gradually broader from 1/2 to apex, bearing spine with bifurcate apexes at middle, 1/2 length of aedeagus; cornutus large, heavily sclerotized, hook-shaped at sub-apex.</p><p><bold>Female genitalia</bold> (Fig. <xref ref-type="fig" rid="F7">7D–F</xref>). Apophyses posteriors almost 1.5 times longer than apophyses anteriores. Apophyses anteriores as long as papillae anales. Lamella postveginalis small, bearing lateral circular lobes on causdal margin. Lamella antevaginalis wide at base, incised centrally. Antrum small, tiny cup-shaped. Ductus bursae thickly developed, wide at base, gradually narrowed from 4/5 to 3/5, somewhat straight from 3/5 to corpus bursae, wrinkled longitudinally after middle, with numerous scattered spines. Corpus bursae membranous, semi-ovate. Signum absent.</p></tp:treatment-sec><tp:treatment-sec sec-type="distribution" id="SECID0E21AE"><title>Distribution.</title><p>Laos (northeast; new).</p></tp:treatment-sec><tp:treatment-sec sec-type="etymology" id="SECID0EA2AE"><title>Etymology.</title><p>The name of this species is derived from the Latin, <italic>crass</italic> (= thick) and the suffix –<italic>a</italic>, referring from the ductus bursae thickly developed in the female genitalia.</p></tp:treatment-sec><tp:treatment-sec><!--Section generated to contain objects referenced in tp:taxon-treatment.--><fig id="F2" position="float" orientation="portrait"><object-id xmlns:xlink="http://www.w3.org/1999/xlink" content-type="arpha" xlink:type="simple">3D3704A3-67CB-5373-8A9C-13355D62260B</object-id><label>Figure 2.</label><caption><p>Wing pattern of Laos <italic><tp:taxon-name><tp:taxon-name-part taxon-name-part-type="genus" reg="Promalactis">Promalactis</tp:taxon-name-part></tp:taxon-name></italic><bold>A</bold><italic><tp:taxon-name><tp:taxon-name-part taxon-name-part-type="genus" reg="Promalactis">Promalactis</tp:taxon-name-part> <tp:taxon-name-part taxon-name-part-type="species" reg="parasuzukiella">parasuzukiella</tp:taxon-name-part></tp:taxon-name></italic><bold>B</bold><italic><tp:taxon-name><tp:taxon-name-part taxon-name-part-type="genus" reg="Promalactis">P.</tp:taxon-name-part> <tp:taxon-name-part taxon-name-part-type="species" reg="suzukiella">suzukiella</tp:taxon-name-part></tp:taxon-name></italic><bold>C</bold><italic><tp:taxon-name><tp:taxon-name-part taxon-name-part-type="genus" reg="Promalactis">P.</tp:taxon-name-part> <tp:taxon-name-part taxon-name-part-type="species" reg="uniclavata">uniclavata</tp:taxon-name-part></tp:taxon-name></italic> sp. nov. <bold>D</bold><italic><tp:taxon-name><tp:taxon-name-part taxon-name-part-type="genus" reg="Promalactis">P.</tp:taxon-name-part> <tp:taxon-name-part taxon-name-part-type="species" reg="albisquama">albisquama</tp:taxon-name-part></tp:taxon-name></italic><bold>E</bold><italic><tp:taxon-name><tp:taxon-name-part taxon-name-part-type="genus" reg="Promalactis">P.</tp:taxon-name-part> <tp:taxon-name-part taxon-name-part-type="species" reg="spiraliola">spiraliola</tp:taxon-name-part></tp:taxon-name></italic><bold>F</bold><italic><tp:taxon-name><tp:taxon-name-part taxon-name-part-type="genus" reg="Promalactis">P.</tp:taxon-name-part> <tp:taxon-name-part taxon-name-part-type="species" reg="senispina">senispina</tp:taxon-name-part></tp:taxon-name></italic> sp. nov. <bold>G</bold><italic><tp:taxon-name><tp:taxon-name-part taxon-name-part-type="genus" reg="Promalactis">P.</tp:taxon-name-part> <tp:taxon-name-part taxon-name-part-type="species" reg="apicisetifera">apicisetifera</tp:taxon-name-part></tp:taxon-name></italic><bold>H</bold><italic><tp:taxon-name><tp:taxon-name-part taxon-name-part-type="genus" reg="Promalactis">P.</tp:taxon-name-part> <tp:taxon-name-part taxon-name-part-type="species" reg="zolotuhini">zolotuhini</tp:taxon-name-part></tp:taxon-name></italic><bold>I</bold><italic><tp:taxon-name><tp:taxon-name-part taxon-name-part-type="genus" reg="Promalactis">P.</tp:taxon-name-part> <tp:taxon-name-part taxon-name-part-type="species" reg="bitrigona">bitrigona</tp:taxon-name-part></tp:taxon-name></italic><bold>J</bold><italic><tp:taxon-name><tp:taxon-name-part taxon-name-part-type="genus" reg="Promalactis">P.</tp:taxon-name-part> <tp:taxon-name-part taxon-name-part-type="species" reg="crassa">crassa</tp:taxon-name-part></tp:taxon-name></italic> sp. nov. <bold>K</bold><italic><tp:taxon-name><tp:taxon-name-part taxon-name-part-type="genus" reg="Promalactis">P.</tp:taxon-name-part> <tp:taxon-name-part taxon-name-part-type="species" reg="retusa">retusa</tp:taxon-name-part></tp:taxon-name></italic> sp. nov.</p></caption><graphic xmlns:xlink="http://www.w3.org/1999/xlink" xlink:href="zookeys-900-069-g002.jpg" position="float" orientation="portrait" xlink:type="simple" id="oo_369079.jpg"><uri content-type="original_file" xlink:type="simple">https://binary.pensoft.net/fig/369079</uri></graphic></fig><fig id="F5" position="float" orientation="portrait"><object-id xmlns:xlink="http://www.w3.org/1999/xlink" content-type="arpha" xlink:type="simple">25737EBF-5EB3-5ADA-A438-D93C6A676B75</object-id><label>Figure 5.</label><caption><p>Genitalia of Laos <italic><tp:taxon-name><tp:taxon-name-part taxon-name-part-type="genus" reg="Promalactis">Promalactis</tp:taxon-name-part></tp:taxon-name></italic><bold>A–D</bold><italic><tp:taxon-name><tp:taxon-name-part taxon-name-part-type="genus" reg="Promalactis">P.</tp:taxon-name-part> <tp:taxon-name-part taxon-name-part-type="species" reg="zolotuhini">zolotuhini</tp:taxon-name-part></tp:taxon-name></italic>: <bold>A</bold> male genitalia <bold>B</bold> aedeagus <bold>C</bold> uncus and gnathos <bold>D</bold> cucullus <bold>E–I</bold><italic><tp:taxon-name><tp:taxon-name-part taxon-name-part-type="genus" reg="Promalactis">P.</tp:taxon-name-part> <tp:taxon-name-part taxon-name-part-type="species" reg="crassa">crassa</tp:taxon-name-part></tp:taxon-name></italic> sp. nov.: <bold>E</bold> male genitalia <bold>F</bold> aedeagus <bold>G</bold> uncus and gnathos <bold>H</bold> apical part of valva <bold>I</bold> cornutus and spine of aedeagus <bold>J–N</bold><italic><tp:taxon-name><tp:taxon-name-part taxon-name-part-type="genus" reg="Promalactis">P.</tp:taxon-name-part> <tp:taxon-name-part taxon-name-part-type="species" reg="retusa">retusa</tp:taxon-name-part></tp:taxon-name></italic> sp. nov.: <bold>J</bold> male genitalia <bold>K</bold> aedeagus <bold>L</bold> uncus and gnathos <bold>M</bold> apical part of valva <bold>N</bold> cornutus. Scale bar: 0.5 mm.</p></caption><graphic xmlns:xlink="http://www.w3.org/1999/xlink" xlink:href="zookeys-900-069-g005.jpg" position="float" orientation="portrait" xlink:type="simple" id="oo_369082.jpg"><uri content-type="original_file" xlink:type="simple">https://binary.pensoft.net/fig/369082</uri></graphic></fig><fig id="F7" position="float" orientation="portrait"><object-id xmlns:xlink="http://www.w3.org/1999/xlink" content-type="arpha" xlink:type="simple">DFDAA69E-3E9E-583B-B8E2-43665063E2F7</object-id><label>Figure 7.</label><caption><p>Genitalia of Laos <italic><tp:taxon-name><tp:taxon-name-part taxon-name-part-type="genus" reg="Promalactis">Promalactis</tp:taxon-name-part></tp:taxon-name></italic><bold>A–C</bold><italic><tp:taxon-name><tp:taxon-name-part taxon-name-part-type="genus" reg="Promalactis">P.</tp:taxon-name-part> <tp:taxon-name-part taxon-name-part-type="species" reg="bitrigona">bitrigona</tp:taxon-name-part></tp:taxon-name></italic>: <bold>A</bold> female genitalia <bold>B</bold> antrum <bold>C</bold> signum <bold>D–F</bold><italic><tp:taxon-name><tp:taxon-name-part taxon-name-part-type="genus" reg="Promalactis">P.</tp:taxon-name-part> <tp:taxon-name-part taxon-name-part-type="species" reg="crassa">crassa</tp:taxon-name-part></tp:taxon-name></italic> sp. nov.: <bold>D</bold> female genitalia <bold>E</bold> lamella post-and ante-vaginalis <bold>F</bold> tiny spines in ductus bursae. Scale bars: 0.5 mm.</p></caption><graphic xmlns:xlink="http://www.w3.org/1999/xlink" xlink:href="zookeys-900-069-g007.jpg" position="float" orientation="portrait" xlink:type="simple" id="oo_369084.jpg"><uri content-type="original_file" xlink:type="simple">https://binary.pensoft.net/fig/369084</uri></graphic></fig></tp:treatment-sec></tp:taxon-treatment>
