# Supplementary material for: Four new species and seven new records of Promalactis Meyrick, 1908 (Lepidoptera, Oecophoridae) from Laos
Source: Zookeys. 2019 Dec 31;900:69–86. doi: 10.3897/zookeys.900.39569 (PMC6946715; doi:10.3897/zookeys.900.39569)
Supplement: XML Treatment for Promalactis retusa [file zookeys.900.39569-treatment11.xml]

<!DOCTYPE tp:taxon-treatment
  PUBLIC "-//TaxonX//DTD Taxonomic Treatment Publishing DTD v0 20100105//EN" "tax-treatment-NSO.dtd">
<tp:taxon-treatment xmlns:tp="http://www.plazi.org/taxpub"><tp:treatment-meta><kwd-group><label>Taxon classification</label><kwd><named-content xmlns:xlink="http://www.w3.org/1999/xlink" content-type="kingdom">Animalia</named-content></kwd><kwd><named-content xmlns:xlink="http://www.w3.org/1999/xlink" content-type="order">Lepidoptera</named-content></kwd><kwd><named-content xmlns:xlink="http://www.w3.org/1999/xlink" content-type="family">Oecophoridae</named-content></kwd></kwd-group><mixed-citation publication-type="journal"><person-group><name><surname>Kim</surname><given-names>Sora</given-names></name><name><surname>Bae</surname><given-names>Yang-Seop</given-names></name><name><surname>Lee</surname><given-names>Seunghwan</given-names></name></person-group><article-title>Four new species and seven new records of <italic><tp:taxon-name><tp:taxon-name-part taxon-name-part-type="genus" reg="Promalactis">Promalactis</tp:taxon-name-part></tp:taxon-name></italic> Meyrick, 1908 (<tp:taxon-name><tp:taxon-name-part taxon-name-part-type="order">Lepidoptera</tp:taxon-name-part></tp:taxon-name>, <tp:taxon-name><tp:taxon-name-part taxon-name-part-type="family">Oecophoridae</tp:taxon-name-part></tp:taxon-name>) from Laos</article-title><source>Zookeys</source><day>31</day><month>12</month><year>2019</year><volume>900</volume><fpage>69</fpage><lpage>86</lpage><pub-id pub-id-type="doi">10.3897/zookeys.900.39569</pub-id></mixed-citation></tp:treatment-meta><tp:nomenclature><tp:taxon-name><object-id xmlns:xlink="http://www.w3.org/1999/xlink" content-type="arpha" xlink:type="simple">B06BD01A-E67E-5C22-9E29-835815FF3613</object-id>
              <tp:taxon-name-part taxon-name-part-type="genus" reg="Promalactis">Promalactis</tp:taxon-name-part>
              <tp:taxon-name-part taxon-name-part-type="species" reg="retusa">retusa</tp:taxon-name-part>
              <object-id xmlns:xlink="http://www.w3.org/1999/xlink" content-type="zoobank" xlink:type="simple">http://zoobank.org/9D115097-1D7D-4C8F-B91E-51487818BB8A</object-id>
            </tp:taxon-name><tp:taxon-authority>Kim</tp:taxon-authority><tp:taxon-status xmlns:xlink="http://www.w3.org/1999/xlink" xlink:type="simple">sp. nov.</tp:taxon-status><xref ref-type="fig" rid="F2">Figures 2K</xref><xref ref-type="fig" rid="F5">, 5J–N</xref><!--PageBreak--><!--PageBreak--></tp:nomenclature><tp:treatment-sec sec-type="type material" id="SECID0E43AE"><title>Type material.</title><p><bold>Holotype</bold>: ♂, Laos, Bolikhamsai prov., Thaphabath, Phaset, 21 February 2013, Kim et al., gen. slide no. 9508/ S. Kim. Paratype: 1 ♂, same locality, data as holotype and collector. [Holotype and paratype are deposited in SNU.]</p><!--PageBreak--><!--PageBreak--></tp:treatment-sec><tp:treatment-sec sec-type="diagnosis" id="SECID0EH4AE"><title>Diagnosis.</title><p>This species is externally similar to <italic><tp:taxon-name><tp:taxon-name-part taxon-name-part-type="genus" reg="Promalactis">P.</tp:taxon-name-part> <tp:taxon-name-part taxon-name-part-type="species" reg="crassa">crassa</tp:taxon-name-part></tp:taxon-name></italic> sp. nov. in its wing pattern, but it can be easily recognized in having the costal and apical patches not large in the forewing. The male genitalia are differentiated by the inverted funnel-shaped uncus and the rectangular gnathos with blunt apex.</p></tp:treatment-sec><tp:treatment-sec sec-type="description" id="SECID0EY4AE"><title>Description.</title><p><bold>Adult</bold> (Fig. <xref ref-type="fig" rid="F2">2K</xref>). <bold><italic>Head</italic></bold>: frons and vertex grayish dark brown; occiput grayish dark brown. Antenna: scape dark brown dorsally, white ventrally, shorter than diameter of eye; fragellum dark brown dorsally. <bold><italic>Labial palpus</italic></bold>: 2<sup>nd</sup> palpomere pale yellowish brown, except dark brown at apex dorsally, 1.5 times longer than 3<sup>rd</sup> palpomere; 3<sup>rd</sup> palpomere dark brown, except white at base dorsally. <bold><italic>Thorax</italic></bold>: thorax grayish dark brown partly mixed with whitish scales; tegula dark grayish brown. Wing expanse 8.0–8.5mm. Forewing ground color yellowish brown tinged with grayish dark brown near wing base, middle, and sub-apex on costa; five bands, one costal patch, four spots, and one apical patch, all white edged with fuscous scales: two subbasal bands, one from Sc vein, oblique toward apex, the other from anal vein, oblique toward costa, both connected to each other; two antemedial bands at 1/5, 2/7 of posterior margin, short, oblique toward costa; one antemedial band at 1/3 of costa, oblique toward before tornus; two spots medially, one on posterior vein of medial cell, the other at 1/2 of posterior margin; one costal patch, not connected to under tiny spot on posterior vein of medial cell; one spot at tornus; one apical patch occupied after 6/7 to apex with fuscous scales; fringes yellow near apex, mixed with fuscous scales middle and near tornus. Hindwing more lanceolate; ground color pale grayish dark brown; fringes grayish brown.</p><p><bold>Male genitalia</bold> (Fig. <xref ref-type="fig" rid="F5">5J–N</xref>) Uncus inverted funnel-shaped, wide at base, gradually narrowing to apex, slightly bent inward, longer than gnathos. Gnathos rectangular, concave laterally, blunt apically, gradually narrowed from base to 1/2, gradually broadened from 1/2 to apex. Tegumen simple, as long as uncus. Valva symmetrical; costal margin straight to apex, roundly edged, setose after middle; saccular margin moderate, gradually narrowed to apex, apex bearing tiny spine, setose after middle. Saccus short, finger-shaped, shorter than uncus. Aedesgus gradually broader to apex, as long as valve; cornutus sclerotized, bifurcate after middle.</p><p><bold>Female</bold> unknown.</p></tp:treatment-sec><tp:treatment-sec sec-type="distribution" id="SECID0E65AE"><title>Distribution.</title><p>Laos (northeast; new).</p></tp:treatment-sec><tp:treatment-sec sec-type="etymology" id="SECID0EE6AE"><title>Etymology.</title><p>The name of species is derived from the Latin, <italic>retus</italic> (= blunt) and the suffix –a, referring from the gnathos with blunt apex of male genitalia.</p><fig id="F6" position="float" orientation="portrait"><object-id xmlns:xlink="http://www.w3.org/1999/xlink" content-type="arpha" xlink:type="simple">F020362F-C97C-5F04-B822-824BA2B29BCF</object-id><label>Figure 6.</label><caption><p>Genitalia of Laos <italic><tp:taxon-name><tp:taxon-name-part taxon-name-part-type="genus" reg="Promalactis">Promalactis</tp:taxon-name-part></tp:taxon-name></italic><bold>A–C</bold><italic><tp:taxon-name><tp:taxon-name-part taxon-name-part-type="genus" reg="Promalactis">P.</tp:taxon-name-part> <tp:taxon-name-part taxon-name-part-type="species" reg="parasuzukiella">parasuzukiella</tp:taxon-name-part></tp:taxon-name></italic>: <bold>A</bold> female genitalia <bold>B</bold> spines in ductus bursae <bold>C</bold> signum <bold>D–F</bold><italic><tp:taxon-name><tp:taxon-name-part taxon-name-part-type="genus" reg="Promalactis">P.</tp:taxon-name-part> <tp:taxon-name-part taxon-name-part-type="species" reg="uniclavata">uniclavata</tp:taxon-name-part></tp:taxon-name></italic> sp. nov.: <bold>D</bold> female genitalia <bold>E</bold> projection in ductus bursae <bold>F</bold> signum <bold>G–H</bold><italic><tp:taxon-name><tp:taxon-name-part taxon-name-part-type="genus" reg="Promalactis">P.</tp:taxon-name-part> <tp:taxon-name-part taxon-name-part-type="species" reg="spiraliola">spiraliola</tp:taxon-name-part></tp:taxon-name></italic>: <bold>G</bold> female genitalia <bold>H</bold> numerous spines in ductus bursae. Scale bars: 0.5 mm.</p></caption><graphic xmlns:xlink="http://www.w3.org/1999/xlink" xlink:href="zookeys-900-069-g006.jpg" position="float" orientation="portrait" xlink:type="simple" id="oo_369083.jpg"><uri content-type="original_file" xlink:type="simple">https://binary.pensoft.net/fig/369083</uri></graphic></fig><fig id="F7" position="float" orientation="portrait"><object-id xmlns:xlink="http://www.w3.org/1999/xlink" content-type="arpha" xlink:type="simple">DFDAA69E-3E9E-583B-B8E2-43665063E2F7</object-id><label>Figure 7.</label><caption><p>Genitalia of Laos <italic><tp:taxon-name><tp:taxon-name-part taxon-name-part-type="genus" reg="Promalactis">Promalactis</tp:taxon-name-part></tp:taxon-name></italic><bold>A–C</bold><italic><tp:taxon-name><tp:taxon-name-part taxon-name-part-type="genus" reg="Promalactis">P.</tp:taxon-name-part> <tp:taxon-name-part taxon-name-part-type="species" reg="bitrigona">bitrigona</tp:taxon-name-part></tp:taxon-name></italic>: <bold>A</bold> female genitalia <bold>B</bold> antrum <bold>C</bold> signum <bold>D–F</bold><italic><tp:taxon-name><tp:taxon-name-part taxon-name-part-type="genus" reg="Promalactis">P.</tp:taxon-name-part> <tp:taxon-name-part taxon-name-part-type="species" reg="crassa">crassa</tp:taxon-name-part></tp:taxon-name></italic> sp. nov.: <bold>D</bold> female genitalia <bold>E</bold> lamella post-and ante-vaginalis <bold>F</bold> tiny spines in ductus bursae. Scale bars: 0.5 mm.</p></caption><graphic xmlns:xlink="http://www.w3.org/1999/xlink" xlink:href="zookeys-900-069-g007.jpg" position="float" orientation="portrait" xlink:type="simple" id="oo_369084.jpg"><uri content-type="original_file" xlink:type="simple">https://binary.pensoft.net/fig/369084</uri></graphic></fig></tp:treatment-sec><tp:treatment-sec><!--Section generated to contain objects referenced in tp:taxon-treatment.--><fig id="F2" position="float" orientation="portrait"><object-id xmlns:xlink="http://www.w3.org/1999/xlink" content-type="arpha" xlink:type="simple">3D3704A3-67CB-5373-8A9C-13355D62260B</object-id><label>Figure 2.</label><caption><p>Wing pattern of Laos <italic><tp:taxon-name><tp:taxon-name-part taxon-name-part-type="genus" reg="Promalactis">Promalactis</tp:taxon-name-part></tp:taxon-name></italic><bold>A</bold><italic><tp:taxon-name><tp:taxon-name-part taxon-name-part-type="genus" reg="Promalactis">Promalactis</tp:taxon-name-part> <tp:taxon-name-part taxon-name-part-type="species" reg="parasuzukiella">parasuzukiella</tp:taxon-name-part></tp:taxon-name></italic><bold>B</bold><italic><tp:taxon-name><tp:taxon-name-part taxon-name-part-type="genus" reg="Promalactis">P.</tp:taxon-name-part> <tp:taxon-name-part taxon-name-part-type="species" reg="suzukiella">suzukiella</tp:taxon-name-part></tp:taxon-name></italic><bold>C</bold><italic><tp:taxon-name><tp:taxon-name-part taxon-name-part-type="genus" reg="Promalactis">P.</tp:taxon-name-part> <tp:taxon-name-part taxon-name-part-type="species" reg="uniclavata">uniclavata</tp:taxon-name-part></tp:taxon-name></italic> sp. nov. <bold>D</bold><italic><tp:taxon-name><tp:taxon-name-part taxon-name-part-type="genus" reg="Promalactis">P.</tp:taxon-name-part> <tp:taxon-name-part taxon-name-part-type="species" reg="albisquama">albisquama</tp:taxon-name-part></tp:taxon-name></italic><bold>E</bold><italic><tp:taxon-name><tp:taxon-name-part taxon-name-part-type="genus" reg="Promalactis">P.</tp:taxon-name-part> <tp:taxon-name-part taxon-name-part-type="species" reg="spiraliola">spiraliola</tp:taxon-name-part></tp:taxon-name></italic><bold>F</bold><italic><tp:taxon-name><tp:taxon-name-part taxon-name-part-type="genus" reg="Promalactis">P.</tp:taxon-name-part> <tp:taxon-name-part taxon-name-part-type="species" reg="senispina">senispina</tp:taxon-name-part></tp:taxon-name></italic> sp. nov. <bold>G</bold><italic><tp:taxon-name><tp:taxon-name-part taxon-name-part-type="genus" reg="Promalactis">P.</tp:taxon-name-part> <tp:taxon-name-part taxon-name-part-type="species" reg="apicisetifera">apicisetifera</tp:taxon-name-part></tp:taxon-name></italic><bold>H</bold><italic><tp:taxon-name><tp:taxon-name-part taxon-name-part-type="genus" reg="Promalactis">P.</tp:taxon-name-part> <tp:taxon-name-part taxon-name-part-type="species" reg="zolotuhini">zolotuhini</tp:taxon-name-part></tp:taxon-name></italic><bold>I</bold><italic><tp:taxon-name><tp:taxon-name-part taxon-name-part-type="genus" reg="Promalactis">P.</tp:taxon-name-part> <tp:taxon-name-part taxon-name-part-type="species" reg="bitrigona">bitrigona</tp:taxon-name-part></tp:taxon-name></italic><bold>J</bold><italic><tp:taxon-name><tp:taxon-name-part taxon-name-part-type="genus" reg="Promalactis">P.</tp:taxon-name-part> <tp:taxon-name-part taxon-name-part-type="species" reg="crassa">crassa</tp:taxon-name-part></tp:taxon-name></italic> sp. nov. <bold>K</bold><italic><tp:taxon-name><tp:taxon-name-part taxon-name-part-type="genus" reg="Promalactis">P.</tp:taxon-name-part> <tp:taxon-name-part taxon-name-part-type="species" reg="retusa">retusa</tp:taxon-name-part></tp:taxon-name></italic> sp. nov.</p></caption><graphic xmlns:xlink="http://www.w3.org/1999/xlink" xlink:href="zookeys-900-069-g002.jpg" position="float" orientation="portrait" xlink:type="simple" id="oo_369079.jpg"><uri content-type="original_file" xlink:type="simple">https://binary.pensoft.net/fig/369079</uri></graphic></fig><fig id="F5" position="float" orientation="portrait"><object-id xmlns:xlink="http://www.w3.org/1999/xlink" content-type="arpha" xlink:type="simple">25737EBF-5EB3-5ADA-A438-D93C6A676B75</object-id><label>Figure 5.</label><caption><p>Genitalia of Laos <italic><tp:taxon-name><tp:taxon-name-part taxon-name-part-type="genus" reg="Promalactis">Promalactis</tp:taxon-name-part></tp:taxon-name></italic><bold>A–D</bold><italic><tp:taxon-name><tp:taxon-name-part taxon-name-part-type="genus" reg="Promalactis">P.</tp:taxon-name-part> <tp:taxon-name-part taxon-name-part-type="species" reg="zolotuhini">zolotuhini</tp:taxon-name-part></tp:taxon-name></italic>: <bold>A</bold> male genitalia <bold>B</bold> aedeagus <bold>C</bold> uncus and gnathos <bold>D</bold> cucullus <bold>E–I</bold><italic><tp:taxon-name><tp:taxon-name-part taxon-name-part-type="genus" reg="Promalactis">P.</tp:taxon-name-part> <tp:taxon-name-part taxon-name-part-type="species" reg="crassa">crassa</tp:taxon-name-part></tp:taxon-name></italic> sp. nov.: <bold>E</bold> male genitalia <bold>F</bold> aedeagus <bold>G</bold> uncus and gnathos <bold>H</bold> apical part of valva <bold>I</bold> cornutus and spine of aedeagus <bold>J–N</bold><italic><tp:taxon-name><tp:taxon-name-part taxon-name-part-type="genus" reg="Promalactis">P.</tp:taxon-name-part> <tp:taxon-name-part taxon-name-part-type="species" reg="retusa">retusa</tp:taxon-name-part></tp:taxon-name></italic> sp. nov.: <bold>J</bold> male genitalia <bold>K</bold> aedeagus <bold>L</bold> uncus and gnathos <bold>M</bold> apical part of valva <bold>N</bold> cornutus. Scale bar: 0.5 mm.</p></caption><graphic xmlns:xlink="http://www.w3.org/1999/xlink" xlink:href="zookeys-900-069-g005.jpg" position="float" orientation="portrait" xlink:type="simple" id="oo_369082.jpg"><uri content-type="original_file" xlink:type="simple">https://binary.pensoft.net/fig/369082</uri></graphic></fig></tp:treatment-sec></tp:taxon-treatment>
